# Supplementary material for: Novel Copper(II) Complexes with Dipinodiazafluorene Ligands: Synthesis, Structure, Magnetic and Catalytic Properties
Source: Molecules. 2022 Jun 24;27(13):4072. doi: 10.3390/molecules27134072 (PMC9268630; doi:10.3390/molecules27134072)
Supplement: Supplementary file 1 [file molecules-27-04072-s001.zip]

Archive with 1 entries (1 files):
- molecules-1784896-supplementary.pdf
